# Supplementary material for: Identification of Relevant Protein Interactions with Partial Knowledge: A Complex Network and Deep Learning Approach
Source: Biology (Basel). 2023 Jan 16;12(1):140. doi: 10.3390/biology12010140 (PMC9856098; doi:10.3390/biology12010140)
Supplement: Supplementary file 1 [file biology-12-00140-s001.zip]

Archive with 1 entries (1 files):
- biology-2066052-supplementary.pdf
